# Supplementary material for: Development of a miRNA‐based classifier for detection of colorectal cancer molecular subtypes
Source: Mol Oncol. 2022 Apr 29;16(14):2693–709. doi: 10.1002/1878-0261.13210 (PMC9297751; doi:10.1002/1878-0261.13210)
Supplement: Supplementary file 2 — Table S1. Predicted miRNA targets overlapping downregulated genes in CMS. [file MOL2-16-2693-s001.xls]

## Sheet: Sheet1
#Predicted miRNA targets overlapping downregulated (dn) genes in each CMS. Genes predicted to be targets of the miRNA from miRaCl-20 were intersected with the 200 most downregulated genes in each CMS.
CMS	hsa-miR-625	hsa-miR-592	hsa-miR-552	hsa-miR-218	hsa-miR-31	hsa-miR-375	hsa-miR-143	hsa-miR-615	hsa-miR-335	hsa-miR-146b	hsa-miR-99a	hsa-miR-92b	hsa-miR-141	hsa-miR-942	hsa-miR-3170	hsa-miR-30a	hsa-miR-362	hsa-miR-582	hsa-miR-155	hsa-miR-92a
dnCMS1	MEX3A	TSC22D1	SHISA9	SEMA5A	CACNG4		A1CF	IGF2	NCKAP5	IYD		ID1	KHDRBS3	NFASC	SHROOM4	PLAGL2	VENTX	ROBO2	VAV3	SLC35C2
dnCMS1	SLC35C2	AXIN2	SLC6A4	ROBO2	KHDRBS3		TSPAN6	NKD1	PLAGL2	NFASC			NFASC	MEX3A	SLC14A1	VAV3	SPATA2	RASL11B	SEMA5A	SYT7
dnCMS1	EPB41L1		PXMP4	FHOD3	VAV3		POFUT1	MAPRE3					NCKAP5	POFUT1	FRZB	FRZB		ACSL6	PCP4	MEX3A
dnCMS1	NFASC		FREM2	ACSL6	CHMP4B		PXMP4	SHISA9					SLC14A1	PLCB4	DLX3	PCDH19		NFASC	CAB39L	NFASC
dnCMS1	PCDH19		WIF1	SHISA9	SHROOM4		FITM2	ATP5E					TM9SF4	ACSL6		ZMYND8		AXIN2	SYN3	SLC22A11
dnCMS1	RASL11B		RAB32	FRZB	PRSS23		IYD	SLC22A11					SLC6A4	LRRC2		SHROOM4		MOCS3	PRSS23	PLAGL2
dnCMS1	PLAGL2		FARP1	SHROOM4	SLC14A1		GNG4	DLX3					RAB32	KNG1		SHISA9		NCKAP5	CTTNBP2	NKD1
dnCMS1	A1CF		TSC22D1	MOCS3	SRPX2		QPRT	VSTM2L					PRSS23	ZMYND8		SPIRE2		EPB41L1		CELF3
dnCMS1	KRT23		RPS6KA6	PLAGL2	A1CF		ERP27	PIGU						NCKAP5		CTNNA2				SLC6A4
dnCMS1	DLX3		ABCB1	FREM2	PCP4		LRRC2	QPRT						KLHL3		SEMA5A				CKB
dnCMS1	CYP2B6		SHROOM4	DGAT2	FRZB		GLRA2									GLRA2				EIF6
dnCMS1	FREM2		SPATA2		SYT7		SEMA5A									RAB32				ISM2
dnCMS1	NKD1				DLX3		TP53RK									A1CF				KLHL3
dnCMS1	TSC22D1				NFASC											TDGF1				PLA2G4F
dnCMS1	AXIN2															LARP6				VANGL2
dnCMS1	AMT															ID1				ZMYND8
dnCMS1																				NCKAP5
dnCMS1																				ROBO2
dnCMS2	SOX2	ADAM12	RAB27B	SFRP2	DAPK1		FSCN1	MEIS2	EPHA4	PRRX1	KLRD1		DAPK1	GAS1	ETV1	FOXD1	PEG10	ETV1	MAFB	ITGA5
dnCMS2	SPOCK1	EPHA4	CHST6	KLF9	CYP1B1		NFATC1	CAMK2N2	PLEKHO1	NXF3	HS3ST2		NRP1	CCBE1	PTGER2	VIM		NRP1	BCAT1	GFPT2
dnCMS2	PEG10	TFAP2A	CCBE1	BCAT1	ETV1		LMO4	APOL4	C5AR1				C10orf10	FUT8		COLEC12		SLC26A9	PALLD	BCAT1
dnCMS2	WNT7B	CD109	CYP1B1	HS3ST2	ICAM1		PLXDC2	AQP3	ETV1				CHRFAM7A	GBP4		KLF9		RAB27B	IDO1	SLAMF8
dnCMS2	KLK10		BCAT1	PLXDC2	PTGER2		EPHA4	SLC1A3					AGPAT4	TRIB2		ITGA5		TRIM7	CD109	CTXN1
dnCMS2	CHST6		MEIS2	MEIS2	CD109		MRAS						TRIB2	NRP1		PLXDC2		DRAM1	RAB27B	HOXC4
dnCMS2	ETV1		FAP	ADAM12	PEG10		SLC26A9						CYP1B1			AQP9		ARHGAP24	FOXD1	HOXC6
dnCMS2	SLAMF8		LMO4	DAPK1			APOL4						AQP9			ATP8B3		CLEC2B	DAPK1	PALLD
dnCMS2	CLEC5A		KCTD1	KCNMA1									MAFB			EPHA4		ADAM12	KCTD1	KLK10
dnCMS2	TRNP1		ITGAX	PALLD												CD109		EFNA5	CXCL10	MEIS2
dnCMS2			CLDN18	EFNA5												SLC1A3			COLEC12	EFNA5
dnCMS2			PDE10A	CLEC5A												IL1B				GBP4
dnCMS2			SOX2	NCF2												APOL3				ICAM1
dnCMS2				ANXA10												PEG10				FCGR3A
dnCMS2																PNMA2
dnCMS2																RAB27B
dnCMS2																APOL4
dnCMS2																FUT8
dnCMS2																GPNMB
dnCMS3	STMN3	ADAM12	WASF3	BCAT1	RDX		IGFBP5	HIF3A	ZNF532	ZNF512B		SCARF2	MYH10	GAS1	THBS2	VIM	RDX	COL5A1	S1PR1	STMN3
dnCMS3	SDK1	SPARC	ZCCHC14	KCNT1	SPARC		COL1A1	TGM2	VAV2	IGFBP5			PHYHIPL	WASF3	COL1A1	GLDC	TSPAN2	ZNF532	BCAT1	GFPT2
dnCMS3	SPOCK1	COL5A1	SHISA9	TNC	WASF3		COL5A2	SHISA9	VCAN				BICD2	FCGR3B	VAV2	RAB31	TMOD2	FBN1	RDX	NPTXR
dnCMS3	CNTNAP1	GBP5	SLC6A4	EBF1	THBS2		ATP10A	BICD2	EBF1				MAGED4B	BICD2		FAM155A		GLI3	CXCL5	GLIS2
dnCMS3	COL1A2		WIF1	COL1A1	FBXL7		GLI3	SIRPA	C5AR1				SIRPA	LILRA2		PCDH19		VAV2	SDK1	BCAT1
dnCMS3	GAS7		PPP1R3D	WASF3	COL1A1		FADS6	PALM					SLC6A4	CXCL5		PLEKHO2		LRRK2		PPP1R3D
dnCMS3	PCDH19		BCAT1	SHISA9	TMOD2		TMOD2	SLC1A3					SORCS2	FBXO2		PI15		RDX		FAM20C
dnCMS3	IGFBP5		RAB31	AFAP1L1	VAV2		WASF3						WASF3	RAB31		AQP9		COL3A1		SLAMF8
dnCMS3	REEP1		BICD2	ZNF512B	GLI3		MRAS						SELE	PHACTR3		SLC1A3		ADAM12		PALM
dnCMS3	COL1A1		ST6GALNAC5	COL6A1			TGM2						AQP9	SLC6A19		SHISA9		RSPO3		TGM2
dnCMS3	FBN1		NPTXR	PI15			FBXL7							EBF1		FBN1				SIRPA
dnCMS3	SLAMF8		MYH10	BICD2												EBF1				PTPRN
dnCMS3	SPARC		ITGAX	ADAM12												COL1A2				COL1A1
dnCMS3	CLEC5A		KCNJ15	VCAN												TMOD2				FCGR3B
dnCMS3			COL1A2	ZCCHC14												GPNMB				SLC6A4
dnCMS3			FAM20A	RDX												TBC1D9				TNC
dnCMS3				CLEC5A												SNAI2				BICD2
dnCMS3				RAB31												RDX				LILRA2
dnCMS3				FBN1												MME				NXN
dnCMS3				THBS4																TIMP3
dnCMS3																				GBGT1
dnCMS3																				HECW1
dnCMS3																				MMP2
dnCMS4	USP1	APOL6	FOXRED2	LMNB1	E2F2	USP1	GK5	KPNB1	ATE1	APOL6	RAVER2	ERCC6L	CDC25A	SORD	RBM28	RRM2	SERBP1	CTH	E2F2	ZFP62
dnCMS4	SERBP1	ALPK1	TTF2	HNRNPA1	MYO19	EXOC6	XPNPEP3	TIMELESS		GK5			PPARA	ALG9	CPSF7	DDAH1	PDS5A	ERLIN1	PKN2	CPSF7
dnCMS4	NHLRC2	COX15	GAS2L3	FAM81A	RBM28	ARAP2	CPSF6	BRCA1		E2F2			NUP50	ANKRD28	ARHGAP19	ERLIN1	VENTX	FAM81A	LRRC8B	FOXRED2
dnCMS4	FAR2	LRRFIP2	CPSF6	NUP50	CPSF7		WBP11			NXF3			FXN	CTH		DTL		BTAF1	APOL6	RBM28
dnCMS4	APOL6	C2CD4A	BRIP1	CLCN3	FXN		CLSPN						ARHGAP19	HNRNPA1		MAP3K5		MLEC	ARHGAP19	ZWINT
dnCMS4	CPSF7		RBM28	APOL6	LRRC8B		PDS5A						RBM28	HNRNPA1L2		DHFR		RBM28	BRI3BP	PDZD8
dnCMS4	REG3A		NANOS1	GSTO2	GUF1		FAM81A						SLC4A5	CHEK1		MLEC		BRIP1	NOLC1	XDH
dnCMS4	SSX2IP		KHDRBS1	ANK3	APOL6		USP24						IARS	E2F2		MCCC2		MAP3K5	RRM2	CDC25A
dnCMS4	EZH2		DNA2	COX15	ARHGAP19		FAM111A						KHDRBS1	EXOC6		PDS5A		RRM2	SSX2IP	DDAH1
dnCMS4	RABGGTB		SLC4A5	FAM102B	TTF2								LRRC8B			USP1		SLC4A5	TC2N	GUF1
dnCMS4	DCP1A		CS	RFC1	MAGI3								TIMELESS			LRRC8B		NHLRC2		KHDRBS1
dnCMS4	RAVER2		ASCC3	DCP1A												SERBP1		PKN2		KPNB1
dnCMS4	TEC		HSPA9	DHFR												XPNPEP3		COX15		MKI67
dnCMS4	FAM169A		PKN2	FAR2												CEP152				PA2G4
dnCMS4	MCCC2		APOL6	TIMELESS												PDZD8				ANKRD28
dnCMS4			REG1B	ARAP2												ALG9				FAM81A
dnCMS4			FAR2	LRRC8B												CDC7				ERLIN1
dnCMS4				PPARA												PAICS
dnCMS4				FAM111A												XPOT
dnCMS4																USP24
dnCMS4																NUP50
dnCMS4																GOT1
dnCMS4																PA2G4
dnCMS4																GAS2L3
dnCMS4																ANKRD28
